# Supplementary material for: Building an International One Health Strain Level Database to Characterise the Epidemiology of AMR Threats: ESBL—AmpC Producing E. coli as An Example—Challenges and Perspectives
Source: Antibiotics (Basel). 2023 Mar 10;12(3):552. doi: 10.3390/antibiotics12030552 (PMC10044432; doi:10.3390/antibiotics12030552)
Supplement: Supplementary file 1 [file antibiotics-12-00552-s001.zip]

Archive with 2 entries (2 files):
- Supplementary Data S1.xlsx
- Supplementary data S2_revised.pdf
